# Supplementary material for: Global dissemination of conjugative virulence plasmids co-harboring hypervirulence and multidrug resistance genes in Klebsiella pneumoniae
Source: mSystems. 2025 Mar 25;10(4):e01675-24. doi: 10.1128/msystems.01675-24 (PMC12013265; doi:10.1128/msystems.01675-24)
Supplement: Table S1 — Detailed information, virulence biomarkers, and plasmid mobility of pVir-MDRs. [file msystems.01675-24-s0002.xlsx]

## Sheet: Sheet2
Plasmid name	Accession No.	STs	Location	Isolation source	Year	Length	GC content	predicted_mobility	No. of virulence biomarkers	iroBCDN	iucABCD	peg-344	rmpA	rmpA2
plasmid unnamed 1	CP023723.1	ST11	China, Taiwan	Tntraabdominal abscess	2014	297, 984	0.464431	conjugative	5	100	100	100	100	99.53
p44-1	CP025462.1	ST11	China, Shanghai	NA	2016	261, 706	0.475022	conjugative	2	-	100	-	-	99.37
pOXA1_020030	CP028791.1	ST11	China, Chengdu, Sichuan	NA	2016	288, 222	0.468521	conjugative	2	-	100	-	-	99.84
plasmid unnamed1(112126)	CP034054.1	ST15	Norway	Blood	2015	299, 188	0.473782	non-mobilizable	2	-	100	-	-	99.37
pKpvST383L	CP034201.2	ST383	United Kingdom	Blood	2018	272, 826	0.472558	conjugative	4	-	100	100	100	99.84
pHB25-1-vir	CP039526.1	ST11	China	NA	2015	396, 373	0.480641	conjugative	2	-	100	-	-	99.53
pKpvST147B_virulence	CP040726.1	ST147	United Kingdom	Rectal swab	2019	339, 117	0.468299	conjugative	4	-	100	100	100	99.84
pSH12_Vir	CP040834.1	ST11	China	NA	2016	284, 671	0.474903	conjugative	2	-	100	-	-	99.37
pKpn14-1	CP047701.1	ST376	Canada, Ontario	Rectal	2014	279, 435	0.479017	conjugative	2	-	100	-	-	99.84
p51015_NDM_1	CP050380.1	ST15	Czech Republic, Prague	Rectal swab	2019	353, 810	0.470238	conjugative	4	-	100	100	100	99.84
pE17KP0029-1	CP052236.1	ST307	South Korea, Jeonnam	Blood	2017	330, 799	0.474082	conjugative	2	-	100	-	-	100
pvirulence_VBA10835	CP053766.1	ST2906	India	Blood	2019	307, 718	0.469862	conjugative	2	-	100	-	-	99.37
pvirulence_VBP3636	CP053772.1	ST2906	India	Blood	2019	317, 680	0.470791	conjugative	2	-	100	-	-	99.37
pvirulence_VBA27935	CP058799.1	ST2906	India	Blood	2019	304, 108	0.469238	conjugative	2	-	100	-	-	99.37
plasmid unnamed 1 (IR5065)	CP061949.1	NA	China, Beijing	Blood	2013	295, 331	0.467238	conjugative	3	-	99.94	-	100	99.84
plasmid unnamed1(JNK002)	CP061962.1	ST395	China, Jinan	Urine	2015	307, 252	0.472257	conjugative	2	-	100	-	-	99.84
plasmid unnamed1(CirePir200)	CP062994.1	ST336	Russia, Moscow	Sputum	2018	302, 447	0.474804	conjugative	2	-	100	-	-	99.06
phvKpST147_NDM-29	CP066856.1	ST147	Russia, Saint-Petersburg	Urine	2018	311, 937	0.463154	conjugative	4	-	100	100	100	99.84
pXHKPN083-1	CP066911.1	ST11	China, Shanghai	NA	2017	302, 656	0.478996	conjugative	2	-	100	-	-	99.37
pRJBSI76-pV-1	CP068685.1	ST11	China, Shanghai	NA	2019	263, 776	0.461354	conjugative	2	-	100	-	-	99.69
pRJBSI76-1	CP068690.1	ST11	China, Shanghai	NA	2018	302, 690	0.462985	conjugative	2	-	100	-	-	99.53
pKP-135LU_HIB-FIB	CP070891.1	ST147	Italy, Lucca	Blood	2019	341, 276	0.469462	conjugative	4	-	100	100	100	99.84
pKP-1PI_HIB-FIB	CP071028.1	ST147	Italy, Pisa	Blood	2018	340, 568	0.468203	conjugative	4	-	100	100	100	99.84
phvKpST395_NDM1_1657	CP072809.1	ST395	Russia	Wound	2017	388, 104	0.475076	conjugative	4	-	100	100	100	100
phvKpST147_NDM1_1659	CP072810.1	ST395	Russia: Saint Petersburg	Urine	2017	350, 476	0.470001	conjugative	4	-	100	100	100	99.84
pKP-12PI_HIB-FIB	CP072918.1	ST147	Italy, Pisa	Blood	2019	341, 914	0.468428	conjugative	4	-	100	100	100	99.84
p00001	CP073378.1	ST11	China, Fuzhou, Fujian	NA	2019	299, 258	0.478654	conjugative	2	-	100	-	-	99.37
pSI0739-ARMA-Vir	CP074088.1	ST147	Italy, Siena	Surveillance	2019	335, 489	0.469145	conjugative	4	-	100	100	100	99.84
pCDI231-348.3	CP077784.1	ST377	USA	NA	NA	348, 342	0.469292	conjugative	4	-	100	100	100	99.06
pKPN-3Ts64-1	CP082241.1	ST395	Russia, Moscow	Sputum	2016	293, 328	0.468765	conjugative	1	-	100	-	-	-
pIncFIB_FIBK_HI1B	CP083933.1	ST2906	India	Blood	2020	421, 072	0.480402	conjugative	2	-	100	-	-	99.37
pSI646A-ARMA-Vir-NDM	CP084395.1	ST147	Italy, Siena	Surveillance	2019	374, 716	0.470813	conjugative	4	-	100	100	100	99.84
p1864-1	CP084493.1	ST11	China	NA	2018	296, 908	0.475609	conjugative	2	-	100	.	.	99.37
pPAPIvir	CP084985.1	ST147	Italy	NA	NA	382, 377	0.47347	conjugative	4	-	100	100	100	99.84
pOXA-48	CP086665.1	ST39	Russia, Moscow	Intestine	2019	323, 074	0.477736	conjugative	1	-	100	-	-	-
pB-8923_OXA-48	CP086672.1	ST39	Russia, Moscow	Trachea	2019	327, 685	0.477065	conjugative	1	-	100	-	-	-
pDD02172-1	CP087612.1	ST15	China, Shanghai	NA	2017	281, 138	0.471555	conjugative	2	-	100	-	-	99.53
p56661-276.1	CP089011.1	ST147	Russia	NA	2021	276, 100	0.465886	conjugative	2	-	100	-	-	99.84
pFQ61_ST383_NDM-5	CP091814.1	ST383	Qatar, Doha	Pus	2016	376, 754	0.473258	conjugative	4	-	100	100	100	99.84
pBio73	CP093853.1	ST2906	Turkey, Kayseri	Sputum of human	2016	332, 171	0.470908	conjugative	2	-	100	-	-	99.37
pBio45	CP093855.1	ST2096	Turkey, Kayseri	Skin swab	2019	337, 042	0.47117	conjugative	2	-	100	-	-	99.37
pBio3	CP094228.1	ST2906	Turkey	NA	2019	328, 283	0.469299	conjugative	2	-	100	-	-	99.37
pB-8922_OXA-48	CP094368.3	ST39	Russia, Moscow	Intestine	2019	327, 417	0.477008	conjugative	1	-	100	-	-	-
pB-8919_OXA-48	CP094992.1	ST39	Russia, Moscow	Intestine	2019	326, 663	0.476659	conjugative	1	-	100	-	-	-
pSZS128-Hv-MDR	CP099523.1	ST11	China	Blood	2018	302, 470	0.478877	conjugative	2	-	100	-	-	99.37
pKP424-2	CP109984.1	ST15	China, Zhejiang	NA	2021	293, 179	0.468495	conjugative	2	-	100	-	-	99.53
plasmid unnamed 1 (00768)	CP117741.1	ST147	USA	Urine	2022	341, 460	0.474325	conjugative	2	-	100	-	-	99.84
plasmid unnamed 1 (00752)	CP117746.1	ST147	USA	Rectal Swab	2022	381, 441	0.478257	conjugative	2	-	100	-	-	99.84
pKpn-52ICU-2H-1	CP121091.1	ST307	Russia, Moscow	Tracheal aspirate	2021	331 459	0.47126	conjugative	2	-	100	-	-	99.84
pKpn2161521-1	CP122343.1	ST395	Russia, Moscow	Anus swab	2021	272, 968	0.476098	conjugative	1	-	100	-	-	-
pKpn2161521-2	CP122344.1	ST395	Russia, Moscow	Anus swab	2021	251, 589	0.46515	conjugative	1	-	100	-	-	-
pKpn2161584-1	CP122357.1	ST395	Russia, Moscow	Anus swab	2021	280, 308	0.472533	conjugative	1	-	100	-	-	-
pKPN482_1	CP128691.1	ST15	USA, Houston	Respiratory	2012	297, 211	0.477691	conjugative	2	-	100	-	-	99.53
p2016N17-469-265K	CP129699.1	ST15	China, Taiwan	NA	2016	265, 129	0.470937	conjugative	2	-	100	-	-	99.37
plasmid 110821 p1	CP132632.1	ST395	Germany	Surveillance	2022	428, 505	0.479619	conjugative	4	-	100	100	100	99.84
plasmid 489775 p1	CP132661.1	ST392	Ukraine	Wound	2015	305, 455	0.471965	conjugative	2	-	100	-	-	99.84
plasmid 371661 p1	CP132674.1	ST3586	Germany	Respiratory	2005	330, 595	0.471562	conjugative	2	-	100	-	-	99.69
plasmid 13765 p1	CP132695.1	ST1440	Turkey	Burn	2012	320, 601	0.476782	conjugative	2	-	100	-	-	99.53
plasmid 5881 p1	CP132710.1	ST48	USA, Washington DC	Wound	2005	322, 633	0.469853	conjugative	2	-	100	-	-	99.53
pKP99_virNDM5	CP137352.1	ST147	United Kingdom, England	Rectal swab	2023	349, 289	0.47321	conjugative	2	-	100	-	-	99.84
pKP97_virNDM5	CP137360.1	ST147	United Kingdom, England	Rectal swab	2023	344, 177	0.476345	non-mobilizable	2	-	100	-	-	99.84
pKP86_vir	CP137363.1	ST147	United Kingdom, England	Rectal swab	2022	328, 539	0.469838	conjugative	2	-	100	-	-	99.84
pKP81_virNDM5	CP137372.1	ST147	United Kingdom, England	Blood	2023	352, 773	0.473514	conjugative	2	-	100	-	-	99.84
pKP58_virNDM5	CP137375.1	ST147	United Kingdom, England	Rectal swab	2022	459, 868	0.477424	conjugative	2	-	100	-	-	99.84
pKP39_virNDM5	CP137386.1	ST147	United Kingdom, England	Blood	2022	325, 820	0.472804	non-mobilizable	2	-	100	-	-	99.84
pKP124_virNDM5	CP137392.1	ST147	United Kingdom, England	Urine	2023	343, 106	0.476171	non-mobilizable	2	-	100	-	-	99.84
pKP119_virNDM1	CP137400.1	ST147	United Kingdom, England	Pooled swabs	2023	352, 310	0.470052	conjugative	4	-	100	100	100	99.84
pKP88_vir	CP137424.1	ST147	United Kingdom, England	Rectal swab	2023	328, 537	0.469841	conjugative	2	-	100	-	-	99.84
pKP82_virNDM5	CP137435.1	ST147	United Kingdom, England	Blood	2023	325, 816	0.47281	non-mobilizable	2	-	100	-	-	99.84
pKP96_virNDM5	CP138475.1	ST6796	United Kingdom, England	Rectal swab	2023	335, 444	0.473659	conjugative	2	-	100	-	-	99.84
pKP33_vir	CP140295.1	ST2906	United Kingdom, England	Rectal swab	2022	310, 375	0.470524	conjugative	2	-	100	-	-	99.22
pKP77_virNDM5	CP141546.1	ST1558	United Kingdom, England	Rectal swab	2023	348, 041	0.472895	conjugative	2	-	100	-	-	99.84
p16HN200-Vir	CP157746.1	ST15	China	NA	2016	269, 376	0.462313	conjugative	2	-	100	-	-	99.37
plasmid unnamed	MK181633.1	NA	China	Blood	2017	479, 335	0.492607	conjugative	2	-	100	-	-	99.37
p17-16-vir	MK191024.1	ST15	China	Sputum	2017	290, 451	0.469098	conjugative	2	-	100	-	-	99.37
p504051-HI3	MK413721.1	NA	China, Zhejiang	NA	2013	270, 105	0.465671	conjugative	2	-	100	-	-	99.37
p332306-HI3	MK413722.1	NA	China, Anhui	NA	2013	317, 970	0.476576	non-mobilizable	2	-	100	-	-	99.53
p721005-HI3	MK413723.1	NA	China, Zhejiang	NA	2013	269, 204	0.464819	conjugative	2	-	100	-	-	99.37
pBA813_1	MK649825.1	NA	India	Blood	2017	273, 676	0.465503	conjugative	2	-	100	-	-	96.87
pEBSI036-1-NDM-VIR	MT648512.1	NA	Egypt	Blood	NA	347, 365	0.468239	conjugative	4	-	100	100	100	99.84
pA1718-HI3	MW013142.1	ST15	China, Nanjing	NA	NA	290, 842	0.474247	conjugative	2	-	100	-	-	99.37
pBJ20-HI3	MW013146.1	NA	China, Beijing	NA	2017	286, 220	0.467836	conjugative	2	-	100	-	-	99.84
phvKpST395_NDM-1_1971	MW911666.1	ST395	Russia, Saint Petersburg	Wound	2018	343, 036	0.471639	conjugative	2	-	100	-	-	99.84
phvKpST874_NDM-1_2471	MW911668.1	ST874	Russia, Saint Petersburg	Urine	2019	335, 922	0.468731	conjugative	4	-	100	100	100	99.84
phvKpST15_NDM-1_2501	MW911669.1	ST15	Russia, Saint Petersburg	Pleural fluid	2019	317, 603	0.463569	conjugative	4	-	100	100	100	100
phvKpST395_NDM-1_2512	MW911670.1	ST395	Russia: Saint Petersburg	Conjunctiva	2019	422, 708	0.476565	conjugative	4	-	100	100	100	100
phvKpST147_NDM-1_2566	MW911671.1	ST147	Russia, Saint Petersburg	Urine	2019	350, 403	0.469987	conjugative	4	-	100	100	100	99.84
pvirhs4_HS-732_NODE2	OM975894.1	NA	China, Shanghai	NA	NA	314, 550	0.477708	conjugative	2	-	100	-	-	99.37
p4313/18_1	ON081621.1	ST23	Poland	BAL	2018	358, 573	0.471486	conjugative	4	-	100	100	100	99.37
p5419/18_1	ON081623.1	ST23	Poland	Urine	2018	349, 155	0.46935	conjugative	4	-	100	100	100	99.37
p7902/18_1	ON081624.1	ST23	Poland	Rectal swab	2019	310, 832	0.463495	conjugative	4	-	100	100	100	99.37
pEGY22_CTX_15	ON261191.1	NA	Egypt	Blood	2020	323, 133	0.470203	conjugative	4	-	100	100	100	99.53
pKpCH_aerob	OP690162.1	ST395	NA	Blood	2018	297, 473	0.469659	conjugative	2	-	100	-	-	99.06
pWYKP586-1	OQ801413.1	ST11	China, Shanghai	NA	NA	302, 246	0.510733	conjugative	4	-	100	100	100	99.53
