# Supplementary material for: Global dissemination of conjugative virulence plasmids co-harboring hypervirulence and multidrug resistance genes in Klebsiella pneumoniae
Source: mSystems. 2025 Mar 25;10(4):e01675-24. doi: 10.1128/msystems.01675-24 (PMC12013265; doi:10.1128/msystems.01675-24)
Supplement: Table S2 — The presence of antimicrobial resistance genes in pVir-MDRs. [file msystems.01675-24-s0003.xlsx]

## Sheet: Sheet1
Plasmid name	Accession No.	NUM_FOUND	ARR-3_4	aac(3)-IIa_1	aac(3)-IId_1	aac(6')-Ib-cr_1	aac(6')-Ib_1	aadA16_1	aadA2_1	ant(2'')-Ia_1	ant(3'')-Ia_1	aph(3')-Ia_1	aph(3')-Ia_7	aph(3')-VI_1	armA_1	blaCTX-M-15_1	blaDHA-1_1	blaLAP-2_1	blaNDM-1_1	blaNDM-5_1	blaOXA-1_1	blaOXA-232_1	blaOXA-48_1	blaOXA-9_1	blaSHV-12_1	blaSHV-187_1	blaSHV-1_1	blaSHV-2_1	blaTEM-1A_1	blaTEM-1B_1	catA1_1	catA2_1	catB3_2	dfrA12_8	dfrA14_5	dfrA1_10	dfrA1_8	dfrA27_1	dfrA5_1	mph(A)_2	mph(E)_1	msr(E)_1	qnrB4_1	qnrS1_1	sul1_5	sul2_2	tet(A)_6	tet(B)_1	tet(D)_1
plasmid unnamed 1	CP023723.1	0	.	.	.	.	.	.	.	.	.	.	.	.	.	.	.	.	.	.	.	.	.	.	.	.	.	.	.	.	.	.	.	.	.	.	.	.	.	.	.	.	.	.	.	.	.	.	.
p44-1	CP025462.1	4	.	.	100	.	.	.	.	.	.	.	.	.	.	.	.	.	.	.	.	.	.	.	99.88	.	.	.	.	100	.	.	.	.	.	.	.	.	.	100	.	.	.	.	.	.	.	.	.
pOXA1_020030	CP028791.1	5	90.24	.	.	100	.	.	.	.	.	.	.	.	.	.	.	.	.	.	100	.	.	.	.	.	.	.	.	.	.	.	100	.	.	.	.	.	.	.	.	.	.	.	100	.	.	.	.
plasmid unnamed1(112126)	CP034054.1	2	.	100	.	.	.	.	.	.	.	.	.	.	.	.	.	.	.	.	.	.	.	.	.	.	.	.	.	100	.	.	.	.	.	.	.	.	.	.	.	.	.	.	.	.	.	.	.
pKpvST383L	CP034201.2	16	.	.	.	.	100	.	.	.	82.51	100	.	100	100	100	.	.	.	100	.	.	.	100	.	.	.	.	.	100	.	.	.	.	.	.	.	.	100	99.89	100	100	.	100	100	100	.	.	.
pHB25-1-vir	CP039526.1	12	.	.	100	.	.	.	97.92	.	.	.	.	.	100	.	100	.	.	.	.	.	.	.	.	100	.	.	.	100	100	.	.	100	.	.	.	.	.	.	100	100	100	.	100	.	.	.	.
pKpvST147B_virulence	CP040726.1	8	.	.	.	.	.	.	.	.	.	.	.	.	99.87	100	.	.	.	.	.	.	.	.	.	.	.	.	.	.	.	.	.	.	.	.	.	.	100	100	100	100	.	.	100	100	.	.	.
pSH12_Vir	CP040834.1	10	.	.	100	.	.	.	.	.	.	.	.	.	100	.	100	.	.	.	.	.	.	.	100	.	.	.	.	100	.	.	.	.	.	.	.	.	.	100	100	100	100	.	100	.	.	.	.
pKpn14-1	CP047701.1	7	.	100	.	.	.	.	.	.	99.59	.	100	.	.	.	.	.	.	.	.	.	.	.	.	.	100	.	.	100	.	.	.	.	.	.	.	.	.	.	.	.	.	.	100	.	.	100	.
p51015_NDM_1	CP050380.1	11	.	.	.	.	.	.	.	.	.	100	.	100	100	.	.	.	100	.	.	.	.	.	.	.	.	.	.	.	.	.	.	.	.	.	.	.	100	100	100	100	.	100	100	100	.	.	.
pE17KP0029-1	CP052236.1	6	.	.	.	.	93.56	.	98.29	.	.	.	.	.	.	.	100	.	.	.	100	.	.	.	.	.	.	.	.	.	.	.	.	.	.	.	.	.	.	.	.	.	100	.	100	.	.	.	.
pvirulence_VBA10835	CP053766.1	9	.	.	.	.	.	.	97.92	.	.	.	.	.	100	100	.	.	.	.	.	.	.	.	.	.	.	.	.	100	.	.	.	100	.	.	.	.	.	.	100	100	.	.	100	.	.	.	100
pvirulence_VBP3636	CP053772.1	12	.	.	.	100	.	.	97.92	.	.	.	.	.	100	100	.	.	.	.	100	.	.	.	.	.	.	.	100	.	.	.	.	100	100	.	.	.	.	.	100	100	.	.	100	.	.	.	100
pvirulence_VBA27935	CP058799.1	9	.	.	.	.	.	.	97.92	.	.	.	.	.	100	100	.	.	.	.	.	.	.	.	.	.	.	.	.	100	.	.	.	100	.	.	.	.	.	.	100	100	.	.	100	.	.	.	100
plasmid unnamed 1 (IR5065)	CP061949.1	4	.	.	.	.	.	.	.	.	99.59	.	100	.	.	.	.	.	.	.	.	.	.	.	.	.	.	.	.	.	.	.	.	.	.	.	.	.	.	.	.	.	.	.	100	.	.	100	.
plasmid unnamed1(JNK002)	CP061962.1	5	.	.	.	.	.	.	.	100	82.2	.	.	.	.	.	.	.	.	.	.	.	.	.	.	.	.	100	.	.	100	.	.	.	.	.	.	.	.	.	.	.	.	.	100	.	.	.	.
plasmid unnamed1(CirePir200)	CP062994.1	5	.	.	.	.	.	.	.	100	82.2	.	.	.	.	.	.	.	.	.	.	.	100	.	.	.	.	.	.	.	100	.	.	.	.	.	.	.	.	.	.	.	.	.	100	.	.	.	.
phvKpST147_NDM-29	CP066856.1	9	.	.	.	.	.	.	.	.	.	.	.	100	100	.	.	.	100	.	.	.	.	.	.	.	.	.	.	.	.	.	.	.	.	.	.	.	100	.	100	100	.	100	100	100	.	.	.
pXHKPN083-1	CP066911.1	10	.	.	100	.	.	.	.	.	.	.	.	.	100	.	100	.	.	.	.	.	.	.	100	.	.	.	.	100	.	.	.	.	.	.	.	.	.	100	100	100	100	.	100	.	.	.	.
pRJBSI76-pV-1	CP068685.1	0	.	.	.	.	.	.	.	.	.	.	.	.	.	.	.	.	.	.	.	.	.	.	.	.	.	.	.	.	.	.	.	.	.	.	.	.	.	.	.	.	.	.	.	.	.	.	.
pRJBSI76-1	CP068690.1	0	.	.	.	.	.	.	.	.	.	.	.	.	.	.	.	.	.	.	.	.	.	.	.	.	.	.	.	.	.	.	.	.	.	.	.	.	.	.	.	.	.	.	.	.	.	.	.
pKP-135LU_HIB-FIB	CP070891.1	8	.	.	.	.	.	.	.	.	.	.	.	.	100	100	.	.	.	.	.	.	.	.	.	.	.	.	.	.	.	.	.	.	.	.	.	.	100	100	100	100	.	.	100	100	.	.	.
pKP-1PI_HIB-FIB	CP071028.1	9	.	.	.	.	.	.	.	.	.	100	.	.	100	100	.	.	.	.	.	.	.	.	.	.	.	.	.	.	.	.	.	.	.	.	.	.	100	100	100	100	.	.	100	100	.	.	.
phvKpST395_NDM1_1657	CP072809.1	10	.	.	.	.	.	.	.	.	.	.	.	100	.	.	.	.	100	.	.	.	.	.	.	.	.	.	.	100	100	.	.	.	.	.	100	.	100	100	.	.	.	100	100	.	97.8	.	.
phvKpST147_NDM1_1659	CP072810.1	10	.	.	.	.	.	.	.	.	.	.	.	100	100	.	.	.	100	.	.	.	.	.	.	.	.	.	.	.	.	.	.	.	.	.	.	.	100	100	100	100	.	100	100	100	.	.	.
pKP-12PI_HIB-FIB	CP072918.1	9	.	.	.	.	.	.	.	.	.	100	.	.	100	99.66	.	.	.	.	.	.	.	.	.	.	.	.	.	.	.	.	.	.	.	.	.	.	100	100	100	100	.	.	100	100	.	.	.
p00001	CP073378.1	10	.	.	100	.	.	.	.	.	.	.	.	.	100	.	100	.	.	.	.	.	.	.	100	.	.	.	.	100	.	.	.	.	.	.	.	.	.	100	100	100	100	.	100	.	.	.	.
pSI0739-ARMA-Vir	CP074088.1	9	.	.	.	.	.	.	.	.	.	100	.	.	100	100	.	.	.	.	.	.	.	.	.	.	.	.	.	.	.	.	.	.	.	.	.	.	100	100	100	100	.	.	100	100	.	.	.
pCDI231-348.3	CP077784.1	11	.	.	.	.	.	.	.	.	.	100	.	100	100	.	.	.	100	.	.	.	.	.	.	.	.	.	.	.	.	.	.	.	.	.	.	.	100	100	100	100	.	100	100	100	.	.	.
pKPN-3Ts64-1	CP082241.1	4	.	.	.	.	.	.	.	100	82.2	.	.	.	.	.	.	.	.	.	.	.	.	.	.	.	.	.	.	.	100	.	.	.	.	.	.	.	.	.	.	.	.	.	100	.	.	.	.
pIncFIB_FIBK_HI1B	CP083933.1	12	.	.	.	100	.	.	97.92	.	.	.	.	.	100	100	.	.	.	.	100	.	.	.	.	.	.	.	100	.	.	.	.	100	100	.	.	.	.	.	100	100	.	.	100	.	.	.	100
pSI646A-ARMA-Vir-NDM	CP084395.1	12	.	.	.	.	.	.	.	.	.	100	.	100	100	100	.	.	100	.	.	.	.	.	.	.	.	.	.	.	.	.	.	.	.	.	.	.	100	100	100	100	.	100	100	100	.	.	.
p1864-1	CP084493.1	8	.	.	100	.	.	.	.	.	.	.	.	.	100	.	100	.	.	.	.	.	.	.	.	.	.	.	.	100	.	.	.	.	.	.	.	.	.	.	100	100	100	.	100	.	.	.	.
pPAPIvir	CP084985.1	13	.	.	.	.	100	.	.	.	82.51	100	.	.	100	100	.	.	.	.	.	.	.	100	.	.	.	.	100	.	.	.	.	.	.	.	.	.	100	100	100	100	.	.	100	100	.	.	.
pOXA-48	CP086665.1	10	.	.	.	100	.	.	.	100	82.51	.	.	.	.	100	.	.	.	.	100	.	100	.	.	.	.	.	.	100	100	.	.	.	.	.	.	.	.	.	.	.	.	100	100	.	.	.	.
pB-8923_OXA-48	CP086672.1	10	.	.	.	100	.	.	.	100	82.51	.	.	.	.	100	.	.	.	.	100	.	100	.	.	.	.	.	.	100	100	.	.	.	.	.	.	.	.	.	.	.	.	100	100	.	.	.	.
pDD02172-1	CP087612.1	3	.	.	.	.	.	.	.	.	.	.	.	.	.	.	100	.	.	.	.	.	.	.	.	100	.	.	.	.	.	.	.	.	.	.	.	.	.	.	.	.	100	.	.	.	.	.	.
p56661-276.1	CP089011.1	0	.	.	.	.	.	.	.	.	.	.	.	.	.	.	.	.	.	.	.	.	.	.	.	.	.	.	.	.	.	.	.	.	.	.	.	.	.	.	.	.	.	.	.	.	.	.	.
pFQ61_ST383_NDM-5	CP091814.1	16	.	.	.	.	100	.	.	.	82.51	100	.	100	100	100	.	.	.	100	.	.	.	100	.	.	.	.	.	100	.	.	.	.	.	.	.	.	100	100	100	100	.	100	100	100	.	.	.
pBio73	CP093853.1	13	.	.	.	100	.	.	97.92	.	.	.	.	.	100	100	.	.	.	.	100	100	.	.	.	.	.	.	100	.	.	.	.	100	100	.	.	.	.	.	100	100	.	.	100	.	.	.	100
pBio45	CP093855.1	13	.	.	.	100	.	.	97.92	.	.	.	.	.	100	100	.	.	.	.	100	100	.	.	.	.	.	.	100	.	.	.	.	100	100	.	.	.	.	.	100	100	.	.	100	.	.	.	100
pBio3	CP094228.1	13	.	.	.	100	.	.	97.92	.	.	.	.	.	100	100	.	.	.	.	100	100	.	.	.	.	.	.	100	.	.	.	.	100	100	.	.	.	.	.	100	100	.	.	100	.	.	.	100
pB-8922_OXA-48	CP094368.3	10	.	.	.	100	.	.	.	100	82.2	.	.	.	.	100	.	.	.	.	100	.	100	.	.	.	.	.	.	100	100	.	.	.	.	.	.	.	.	.	.	.	.	100	100	.	.	.	.
pB-8919_OXA-48	CP094992.1	10	.	.	.	100	.	.	.	100	82.2	.	.	.	.	100	.	.	.	.	100	.	100	.	.	.	.	.	.	100	100	.	.	.	.	.	.	.	.	.	.	.	.	100	100	.	.	.	.
pSZS128-Hv-MDR	CP099523.1	10	.	.	100	.	.	.	.	.	.	.	.	.	100	.	100	.	.	.	.	.	.	.	100	.	.	.	.	100	.	.	.	.	.	.	.	.	.	100	100	100	100	.	100	.	.	.	.
pKP424-2	CP109984.1	6	.	.	.	.	.	.	.	.	.	.	.	.	100	.	100	.	.	.	.	.	.	.	.	.	.	.	.	.	.	.	.	.	.	.	.	.	.	.	100	100	100	.	100	.	.	.	.
plasmid unnamed 1 (00768)	CP117741.1	7	.	.	.	.	.	.	.	.	.	.	.	100	.	100	.	.	.	100	.	.	.	.	.	.	.	.	.	.	.	.	.	.	.	.	.	.	100	100	.	.	.	100	100	.	.	.	.
plasmid unnamed 1 (00752)	CP117746.1	11	.	.	.	.	100	.	.	.	82.51	.	.	100	.	100	.	.	.	100	.	.	.	100	.	.	.	.	100	.	.	.	.	.	.	.	.	.	100	100	.	.	.	100	100	.	.	.	.
pKpn-52ICU-2H-1	CP121091.1	10	90.79	.	.	100	.	100	.	.	.	.	.	.	.	100	.	.	100	.	.	.	.	.	.	.	.	.	.	.	.	.	.	.	.	.	.	100	100	100	.	.	.	100	100	.	.	.	.
pKpn2161521-1	CP122343.1	5	.	.	.	.	.	.	.	.	.	.	.	.	.	.	.	.	.	.	.	.	100	.	.	.	.	.	.	.	100	.	.	.	.	.	100	.	.	.	.	.	.	.	100	.	97.8	.	.
pKpn2161521-2	CP122344.1	0	.	.	.	.	.	.	.	.	.	.	.	.	.	.	.	.	.	.	.	.	.	.	.	.	.	.	.	.	.	.	.	.	.	.	.	.	.	.	.	.	.	.	.	.	.	.	.
pKpn2161584-1	CP122357.1	2	.	.	.	.	.	.	.	.	.	.	.	.	.	.	.	.	.	.	.	.	100	.	.	.	.	.	.	.	100	.	.	.	.	.	.	.	.	.	.	.	.	.	.	.	.	.	.
pKPN482_1	CP128691.1	6	.	100	.	.	.	.	.	.	82.51	.	100	.	.	.	.	.	.	.	.	.	.	.	.	.	.	.	.	96.17	.	.	.	.	.	100	.	.	.	.	.	.	.	.	100	.	.	.	.
p2016N17-469-265K	CP129699.1	3	.	.	100	.	.	.	.	.	.	.	.	.	.	.	.	.	.	.	.	.	.	.	.	.	.	.	.	100	.	.	.	.	.	.	.	.	.	100	.	.	.	.	.	.	.	.	.
plasmid 110821 p1	CP132632.1	20	.	.	.	100	.	.	.	100	82.2	.	.	100	100	100	.	.	100	.	100	.	100	.	.	.	.	.	.	100	100	.	.	.	.	.	100	.	100	100	100	100	.	100	100	100	97.8	.	.
plasmid 489775 p1	CP132661.1	4	.	.	.	.	.	.	.	100	82.2	.	.	.	.	.	.	.	.	.	.	.	.	.	.	.	.	.	.	.	100	.	.	.	.	.	.	.	.	.	.	.	.	.	100	.	.	.	.
plasmid 371661 p1	CP132674.1	3	.	100	.	.	.	.	.	.	.	.	100	.	.	.	.	.	.	.	.	.	.	.	.	.	.	.	.	100	.	.	.	.	.	.	.	.	.	.	.	.	.	.	.	.	.	.	.
plasmid 13765 p1	CP132695.1	6	.	100	.	.	.	.	.	.	.	100	100	.	.	.	.	.	.	.	.	.	.	.	.	.	.	.	.	100	.	.	.	.	.	100	.	.	.	.	.	.	.	.	100	.	.	.	.
plasmid 5881 p1	CP132710.1	3	.	100	.	.	.	.	.	.	.	.	100	.	.	.	.	.	.	.	.	.	.	.	.	.	.	.	.	100	.	.	.	.	.	.	.	.	.	.	.	.	.	.	.	.	.	.	.
pKP99_virNDM5	CP137352.1	12	.	.	.	.	100	.	.	.	82.51	100	.	100	.	100	.	.	.	100	.	.	.	100	.	.	.	.	.	100	.	.	.	.	.	.	.	.	100	100	.	.	.	100	100	.	.	.	.
pKP97_virNDM5	CP137360.1	12	.	.	.	.	96.86	.	.	.	82.51	.	.	100	.	100	.	.	.	100	.	.	.	100	.	.	.	.	.	100	.	.	.	.	.	.	.	.	100	100	.	.	.	100	99.88	100	.	.	.
pKP86_vir	CP137363.1	7	.	.	.	.	.	.	.	.	.	.	.	.	100	.	.	.	.	.	.	.	.	.	.	.	.	.	.	.	.	.	.	.	.	.	.	.	100	100	100	100	.	.	100	100	.	.	.
pKP81_virNDM5	CP137372.1	12	.	.	.	.	100	.	.	.	82.51	100	.	100	.	100	.	.	.	100	.	.	.	100	.	.	.	.	.	100	.	.	.	.	.	.	.	.	100	100	.	.	.	100	100	.	.	.	.
pKP58_virNDM5	CP137375.1	11	.	.	.	.	100	.	.	.	82.51	.	.	100	.	100	.	.	.	100	.	.	.	100	.	.	.	.	.	100	.	.	.	.	.	.	.	.	100	100	.	.	.	100	99.88	.	.	.	.
pKP39_virNDM5	CP137386.1	8	.	.	.	.	100	.	.	.	.	.	.	100	.	100	.	.	.	100	.	.	.	100	.	.	.	.	.	100	.	.	.	.	.	.	.	.	.	.	.	.	.	100	.	100	.	.	.
pKP124_virNDM5	CP137392.1	12	.	.	.	.	100	.	.	.	82.51	.	.	100	.	100	.	.	.	100	.	.	.	100	.	.	.	.	.	100	.	.	.	.	.	.	.	.	100	100	.	.	.	100	100	100	.	.	.
pKP119_virNDM1	CP137400.1	11	.	.	.	.	.	.	.	.	.	100	.	100	100	.	.	.	100	.	.	.	.	.	.	.	.	.	.	.	.	.	.	.	.	.	.	.	100	100	100	100	.	100	100	100	.	.	.
pKP88_vir	CP137424.1	7	.	.	.	.	.	.	.	.	.	.	.	.	100	.	.	.	.	.	.	.	.	.	.	.	.	.	.	.	.	.	.	.	.	.	.	.	100	100	100	100	.	.	100	100	.	.	.
pKP82_virNDM5	CP137435.1	9	.	.	.	.	100	.	.	.	82.51	.	.	100	.	100	.	.	.	100	.	.	.	100	.	.	.	.	.	100	.	.	.	.	.	.	.	.	.	.	.	.	.	100	.	100	.	.	.
pKP96_virNDM5	CP138475.1	11	.	.	.	.	96.86	.	.	.	82.51	.	.	100	.	100	.	.	.	100	.	.	.	100	.	.	.	.	.	100	.	.	.	.	.	.	.	.	100	100	.	.	.	100	100	.	.	.	.
pKP33_vir	CP140295.1	9	.	.	.	.	.	.	97.92	.	.	.	.	.	100	100	.	.	.	.	.	.	.	.	.	.	.	.	100	.	.	.	.	100	.	.	.	.	.	.	100	100	.	.	100	.	.	.	100
pKP77_virNDM5	CP141546.1	12	.	.	.	.	100	.	.	.	82.51	100	.	100	.	100	.	.	.	100	.	.	.	100	.	.	.	.	.	100	.	.	.	.	.	.	.	.	100	100	.	.	.	100	100	.	.	.	.
plasmid unnamed	CP157746.1	16	.	.	.	100	.	.	97.92	.	.	100	.	.	100	100	100	.	.	.	100	.	.	.	.	100	.	.	.	100	.	.	.	100	.	.	.	.	.	100	100	100	100	.	100	.	97.8	.	.
p17-16-vir	MK181633.1	7	.	.	.	.	.	.	.	.	.	.	.	.	100	.	100	.	.	.	.	.	.	.	.	100	.	.	.	.	.	.	.	.	.	.	.	.	.	.	100	100	100	.	100	.	.	.	.
p504051-HI3	MK191024.1	0	.	.	.	.	.	.	.	.	.	.	.	.	.	.	.	.	.	.	.	.	.	.	.	.	.	.	.	.	.	.	.	.	.	.	.	.	.	.	.	.	.	.	.	.	.	.	.
p332306-HI3	MK413721.1	3	.	.	.	.	.	.	.	.	.	.	.	.	.	.	.	.	.	.	.	.	.	.	100	.	.	.	.	.	100	.	.	.	.	.	.	.	.	.	.	.	.	.	.	.	.	100	.
p721005-HI3	MK413722.1	0	.	.	.	.	.	.	.	.	.	.	.	.	.	.	.	.	.	.	.	.	.	.	.	.	.	.	.	.	.	.	.	.	.	.	.	.	.	.	.	.	.	.	.	.	.	.	.
pBA813_1	MK413723.1	12	.	.	.	100	.	.	97.92	.	.	.	.	.	100	100	.	.	.	.	100	.	.	.	.	.	.	.	100	.	.	.	.	100	100	.	.	.	.	.	100	100	.	.	100	.	.	.	100
pEBSI036-1-NDM-VIR	MK649825.1	9	.	.	.	.	.	.	.	.	.	100	.	.	100	.	.	.	100	.	.	.	.	.	.	.	.	.	.	.	.	.	.	.	.	.	.	.	100	100	100	100	.	100	100	.	.	.	.
pA1718-HI3	MT648512.1	3	.	.	100	.	.	.	.	.	.	.	.	.	.	.	.	.	.	.	.	.	.	.	.	.	.	.	.	100	.	.	.	.	.	.	.	.	.	100	.	.	.	.	.	.	.	.	.
pBJ20-HI3	MW013142.1	5	90.24	.	.	100	.	.	.	.	.	.	.	.	.	.	.	.	.	.	100	.	.	.	.	.	.	.	.	.	.	.	100	.	.	.	.	.	.	.	.	.	.	.	100	.	.	.	.
phvKpST395_NDM-1_1971	MW013146.1	10	.	.	.	.	.	.	.	.	.	.	.	100	100	.	.	.	100	.	.	.	.	.	.	.	.	.	.	.	.	.	.	.	.	.	.	.	100	100	100	100	.	100	100	100	.	.	.
phvKpST874_NDM-1_2471	MW911666.1	8	.	.	.	.	.	.	.	.	.	.	.	100	.	.	.	.	100	.	.	.	.	.	.	.	.	.	.	.	.	.	.	.	.	.	.	.	100	100	100	99.8	.	100	100	.	.	.	.
phvKpST15_NDM-1_2501	MW911668.1	7	.	.	.	.	.	.	.	.	.	.	.	100	100	.	.	.	100	.	.	.	.	.	.	.	.	.	.	.	.	.	.	.	.	.	.	.	.	.	100	100	.	100	.	100	.	.	.
phvKpST395_NDM-1_2512	MW911669.1	17	.	.	.	100	.	.	.	.	.	.	.	100	100	100	.	.	100	.	100	.	.	.	.	.	.	.	.	100	100	.	.	.	.	.	100	.	100	100	100	100	.	100	100	100	97.8	.	.
phvKpST147_NDM-1_2566	MW911670.1	9	.	.	.	.	.	.	.	.	.	.	.	100	100	.	.	.	100	.	.	.	.	.	.	.	.	.	.	.	.	.	.	.	.	.	.	.	100	.	100	100	.	100	100	100	.	.	.
pvirhs4_HS-732_NODE2	MW911671.1	10	.	.	100	.	.	.	.	.	.	.	.	.	100	.	100	.	.	.	.	.	.	.	100	.	.	.	.	100	.	.	.	.	.	.	.	.	.	100	100	100	100	.	100	.	.	.	.
p4313/18_1	OM975894.1	10	.	.	.	.	.	.	.	.	.	.	.	100	100	.	.	.	100	.	.	.	.	.	.	.	.	.	.	.	.	.	.	.	.	.	.	.	100	100	100	100	.	100	100	100	.	.	.
p5419/18_1	ON081621.1	9	.	.	.	.	.	.	.	.	.	.	.	100	100	.	.	.	100	.	.	.	.	.	.	.	.	.	.	.	.	.	.	.	.	.	.	.	100	100	100	100	.	100	100	.	.	.	.
p7902/18_1	ON081623.1	0	.	.	.	.	.	.	.	.	.	.	.	.	.	.	.	.	.	.	.	.	.	.	.	.	.	.	.	.	.	.	.	.	.	.	.	.	.	.	.	.	.	.	.	.	.	.	.
pEGY22_CTX_15	ON081624.1	8	.	.	.	.	.	.	.	.	82.51	.	.	100	.	100	.	.	.	100	.	.	.	100	.	.	.	.	.	100	.	.	.	.	.	.	.	.	.	.	.	.	.	100	.	100	.	.	.
pKpCH_aerob	ON261191.1	4	.	.	.	.	.	.	.	100	82.2	.	.	.	.	.	.	.	.	.	.	.	.	.	.	.	.	.	.	.	100	.	.	.	.	.	.	.	.	.	.	.	.	.	100	.	.	.	.
pWYKP586-1	OP690162.1	5	.	.	.	.	.	.	.	.	.	.	.	.	.	.	.	100	.	.	.	.	.	.	.	.	.	.	.	.	.	100	.	.	.	.	.	.	.	.	.	.	.	100	.	100	97.8	.	.
p16HN200-Vir	OQ801413.1	8	.	.	.	.	.	.	.	.	.	.	.	.	100	.	100	.	.	.	.	.	.	.	.	99.54	.	.	.	.	.	.	.	.	.	.	.	.	.	99.24	100	100	100	.	100	.	.	.	.
